# Supplementary material for: Climbing favours the tripod gait over alternative faster insect gaits
Source: Nat Commun. 2017 Feb 17;8:14494. doi: 10.1038/ncomms14494 (PMC5321742; doi:10.1038/ncomms14494)
Supplement: Supplementary Data 1 — Raw data for insect model gait optimization and hexapod robot experiments. [file ncomms14494-s7.xlsx]

## Sheet: Raw data
Raw data for insect model gait optimization and hexapod robot experiments
Gait classes	Tripod-A	Tripod-B	Tripod-C	Bipod-A	Bipod-B	Bipod-C	Unclear
L1 phase (°)	0	0	0	0	0	0
L2 phase (°)	180	0	180	120	240	140
L3 phase (°)	0	180	0	240	120	280
R1 phase (°)	180	180	0	240	120	210
R2 phase (°)	0	180	180	120	240	315
R3 phase (°)	180	0	180	0	0	100
Experiment Title	Forward walking speed optimization
Model (length)	2.5 mm
Orientation	Vertical - upward climbing
Adhesion	Yes
Experiment #	1	2	3	4	5	6	7	8	9	10	11	12	13	14	15
L1 phase (°)	0	0	0	0	0	0	0	0	0	0	0	0	0	0	0
L2 phase (°)	186.055	171.568	152.787	166.19	141.006	159.823	189.996	203.016	165.141	165.168	174.732	171.059	188.544	163.215	190.705
L3 phase (°)	347.463	345.553	342.038	339.835	325.513	338.355	350.55	347.177	338.757	340.69	338.804	343.431	348.523	338.559	350.091
R1 phase (°)	204.505	180.617	194.149	189.662	169.681	187.912	211.379	205.842	188.364	189.32	190.093	191.788	207.555	184.443	207.861
R2 phase (°)	334.873	324.68	351.05	0.346304	123.427	345.588	342.832	5.22165	345.256	354.238	343.924	348.686	337.396	350.924	339.105
R3 phase (°)	169.975	159.085	170.204	166.162	147.724	164.108	170.208	171.64	164.042	164.436	164.463	165.217	172.968	164.417	171.507
Gait resembles (by footfalls & phase vector)	Tripod-A	Tripod-A	Tripod-A	Tripod-A	Tripod-A	Tripod-A	Tripod-A	Tripod-A	Tripod-A	Tripod-A	Tripod-A	Tripod-A	Tripod-A	Tripod-A	Tripod-A
Forward speed (mm/s) at 20Hz locomotor frequency	38.7262	38.0773	38.3089	38.3215	36.638	38.5943	38.874	38.3631	38.5491	38.5251	38.4644	38.4716	38.7792	38.5494	38.8607
Proportion of time that COM lies within support polygon when tested on the ground	0.857714	0.896	0.893143	0.879429	0.550286	0.876	0.862286	0.880571	0.844	0.883429	0.876571	0.877714	0.788	0.881143	0.822286
Mean # legs in stance phase	3.02439	2.96976	2.92878	2.88341	3.24634	2.89317	3	3.05707	2.88976	2.89317	2.8878	2.89073	3.00927	2.8961	3.01854
Experiment Title	Forward walking speed optimization
Model (length)	25 mm
Orientation	Vertical - upward climbing
Adhesion	Yes
Experiment #	1	2	3	4	5	6	7	8	9	10	11	12	13	14	15
L1 phase (°)	0	0	0	0	0	0	0	0	0	0	0	0	0	0	0
L2 phase (°)	125.053	160.981	18.3302	126.586	223.237	230.663	167.212	116.026	140.337	148.106	137.645	262.895	157.274	248.82	122.183
L3 phase (°)	285.182	211.111	9.32085	296.515	309.511	310.386	218.743	291.166	143.522	38.0411	290.656	13.6879	329.138	331.885	290.104
R1 phase (°)	171.773	134.024	199.545	178.864	172.402	176.442	161.989	182.24	168.055	158.904	170.358	183.241	181.086	189.283	179.913
R2 phase (°)	309.621	205.659	356.185	310.342	44.5417	55.5683	212.793	314.746	96.0206	129.277	0.629498	80.0745	333.004	78.2361	315.003
R3 phase (°)	146.507	64.7611	168.717	115.128	127.007	134.675	74.3227	108.634	21.4148	182.633	124.375	195.279	152.201	146.69	109.223
Gait resembles (by footfalls & phase vector)	Tripod-A	Tripod-B	Tripod-A	Tripod-A	Tripod-A	Tripod-A	Tripod-B	Tripod-A	Tripod-B	Tripod-A	Tripod-A	Tripod-A	Tripod-A	Tripod-A	Tripod-A
Forward speed (cm/s) at 5Hz locomotor frequency	9.7591	7.92162	8.87308	9.71587	9.14886	9.43782	7.92666	9.75572	6.19595	8.4579	9.24977	9.08593	9.81301	9.3631	9.73082
Proportion of time that COM lies within support polygon when tested on the ground	0.802222	0.747556	0.841778	0.592	0.798222	0.868889	0.753778	0.538667	0.718667	0.632	0.830667	0.608	0.912444	0.967556	0.534222
Mean # legs in stance phase	2.84089	3.236	3.17422	2.90089	3.15867	3.10489	3.22311	2.924	3.44711	3.392	3.09644	3.248	2.90756	3.088	2.89156
Experiment Title	Forward walking speed optimization
Model (length)	250 mm
Orientation	Vertical - upward climbing
Adhesion	Yes
Experiment #	1	2	3	4	5	6	7	8	9	10	11	12	13	14	15
L1 phase (°)	0	0	0	0	0	0	0	0	0	0	0	0	0	0	0
L2 phase (°)	167.731	173.567	161.528	185.091	164.528	175.667	150.35	173.569	249.485	156.876	169.783	148.367	181.993	166.448	163.948
L3 phase (°)	7.1013	0.811415	338.925	348.354	314.222	5.07262	323.771	341.97	324.998	344.321	337.171	327.751	349.239	340.535	238.873
R1 phase (°)	198.067	200.084	184.424	207.315	166.621	199.907	178.649	189.224	174.456	173.585	175.783	173.83	191.602	189.619	123.794
R2 phase (°)	207.799	342.112	346.27	336.938	308.691	352.249	332.013	346.401	70.8415	203.201	329.277	333.074	2.59749	352.707	218.947
R3 phase (°)	171.74	168.261	164.053	167.454	140.627	173.067	137.981	165.001	142.17	161.435	156.467	144.983	169.819	165.17	72.6456
Gait resembles (by footfalls & phase vector)	Tripod-A	Tripod-A	Tripod-A	Tripod-A	Tripod-A	Tripod-A	Tripod-A	Tripod-A	Tripod-A	Tripod-A	Tripod-A	Tripod-A	Tripod-A	Tripod-A	Unclear
Forward speed (dm/s) at 2Hz locomotor frequency	3.69399	3.82374	3.83747	3.85286	3.68567	3.85458	3.79686	3.83258	3.56931	3.68904	3.81941	3.83266	3.78307	3.83083	3.26825
Proportion of time that COM lies within support polygon when tested on the ground	0.892	0.899556	0.868	0.830667	0.837778	0.923111	0.762222	0.900889	0.948889	0.792889	0.918222	0.838222	0.919111	0.872444	0.777778
Mean # legs in stance phase	2.99778	2.96444	2.86133	2.98044	2.89956	2.98444	2.88933	2.86311	3.05644	2.80622	2.88	2.87067	2.90667	2.86	3.31867
Experiment Title	Forward walking speed optimization
Model (length)	2.5 mm
Orientation	Vertical - downward climbing
Adhesion	Yes
Experiment #	1	2	3	4	5	6	7	8	9	10	11	12	13	14	15
L1 phase (°)	0	0	0	0	0	0	0	0	0	0	0	0	0	0	0
L2 phase (°)	131.877	197.602	287.426	127.592	172.676	177.102	188.99	291.476	174.853	287.204	225.302	284.231	22.306	285.867	285.026
L3 phase (°)	245.068	37.8422	161.909	258.736	17.2938	292.862	294.335	161.268	288.522	167.571	8.0614	158.715	116.87	165.497	169.286
R1 phase (°)	143.753	265.264	189.375	165.298	209.079	179.667	211.965	183.32	204.57	174.088	237.35	178.904	108.446	173.673	196.987
R2 phase (°)	296.646	11.8154	100.494	306.744	315.368	5.97992	321.222	120.503	311.816	158.673	337.534	96.5539	316.662	157.341	152.226
R3 phase (°)	69.0271	203.249	345.001	68.1627	136.718	103.68	106.9	343.418	107.831	348.729	177.998	339.259	243.253	339.778	354.739
Gait resembles (by footfalls & phase vector)	Tripod-A	Tripod-A	Tripod-B	Tripod-A	Tripod-A	Tripod-A	Tripod-A	Tripod-B	Tripod-A	Tripod-B	Tripod-A	Tripod-B	Tripod-B	Tripod-B	Tripod-B
Forward speed (mm/s)	49.4651	44.9528	49.1552	49.7042	46.5535	46.6927	50.1314	48.4006	50.6446	49.7048	44.3113	49.6848	38.5502	49.1006	50.1339
Proportion of time that COM lies within support polygon when tested on the ground	0.648	0.942857	0.428	0.726857	0.673714	0.770857	0.567429	N/A	0.536	N/A	0.673143	N/A	0.701143	N/A	0.456
Mean # legs in stance phase	2.74092	2.85095	2.69864	2.71707	2.73442	2.93442	2.54417	2.69106	2.53767	2.67967	2.62222	2.65691	2.49973	2.84282	2.73333
Experiment Title	Forward walking speed optimization
Model (length)	2.5 mm
Orientation	Vertical - sideways climbing
Adhesion	Yes
Experiment #	1	2	3	4	5	6	7	8	9	10	11	12	13	14	15
L1 phase (°)	0	0	0	0	0	0	0	0	0	0	0	0	0	0	0
L2 phase (°)	282.038	230.499	27.7336	300.641	63.5832	69.7777	108.639	125.981	144.485	199.251	260.428	73.0951	172.327	183.576	136.985
L3 phase (°)	170.835	128.95	35.3048	134.976	139.816	142.888	189.131	300.696	313.956	338.976	148.982	153.017	333.535	349.908	286.875
R1 phase (°)	177.578	179.162	213.151	183.714	185.501	178.621	209.326	141.49	170.707	229.304	190.238	181.876	235.753	218.484	173.523
R2 phase (°)	163.174	304.798	27.6238	146.245	254.524	242.367	58.9861	335.955	118.989	55.5649	270.719	214.325	11.3171	18.0295	323.246
R3 phase (°)	351.537	186.034	180.828	333.975	332.815	328.268	353.929	125.689	180.707	167.797	325.39	327.591	168.84	162.155	159.531
Gait resembles (by footfalls & phase vector)	Tripod-B	Unclear	Tripod-A	Tripod-B	Unclear	Tripod-B	Tripod-B	Tripod-A	Tripod-A	Tripod-A	Unclear	Tripod-B	Tripod-A	Tripod-A	Tripod-A
Forward speed (mm/s)	40.7121	34.1408	36.8583	40.4402	35.1425	33.5861	36.8549	40.0388	39.7837	39.0448	33.5235	33.0995	39.875	39.0893	40.2132
Proportion of time that COM lies within support polygon when tested on the ground	N/A	0.828571	N/A	N/A	0.677714	0.714286	0.804	0.715429	0.694286	0.742286	0.857714	0.796571	0.740571	0.831429	0.778857
Mean # legs in stance phase	2.88022	3.42385	2.98537	2.99946	3.74905	3.33821	3.0607	2.70623	2.73821	2.93767	3.78591	3.35989	2.86504	3.12846	2.89756
Experiment Title	Forward walking speed optimization
Model (length)	2.5 mm
Orientation	Upright - ground locomotion
Adhesion	Yes
Experiment #	1	2	3	4	5	6	7	8	9	10	11	12	13	14	15
L1 phase (°)	0	0	0	0	0	0	0	0	0	0	0	0	0	0	0
L2 phase (°)	167.059	188.514	196.498	80.0427	0.968983	56.9948	74.6966	167.25	194.328	314.488	187.465	302.877	312.307	81.6892	194.919
L3 phase (°)	324.03	352.994	359.501	227.616	145.554	231.626	245.737	327.439	359.169	177.636	1.97518	183.19	181.618	256.367	337.292
R1 phase (°)	258.389	241.06	297.244	234.79	62.1683	220.43	179.845	257.425	243.122	94.9461	255.165	131.79	95.0331	190.735	276.266
R2 phase (°)	318.998	29.3658	196.89	167.568	152.254	177.622	261.702	320.069	21.5457	208.698	338.716	221.449	211.288	271.459	52.9032
R3 phase (°)	130.998	199.248	186.086	29.7852	312.421	46.2335	76.3094	133.269	199.209	7.20833	170.728	23.4776	8.42645	82.8532	195.019
Gait resembles (by footfalls & phase vector)	Bipod-C	Tripod-A	Tripod-C	Bipod-A	Bipod-C	Tripod-B	Bipod-C	Bipod-C	Tripod-A	Tripod-B	Tripod-A	Bipod-B	Tripod-B	Bipod-C	Tripod-A
Forward speed (mm/s)	40.9957	40.1647	40.1783	41.6296	39.7966	41.3362	42.5317	40.8522	39.7061	44.1034	40.5133	42.895	44.1831	42.4265	40.4914
Proportion of time that COM lies within support polygon when tested on the ground	0.32	0.815429	0.556	0.303429	0.277714	0.298857	0.374286	0.360571	0.830286	0.233714	0.610857	0.302857	0.259429	0.383429	0.716
Mean # legs in stance phase	2.49756	2.81073	2.94878	2.61805	2.70293	2.6239	2.46	2.50634	2.82976	2.43122	2.73415	2.59707	2.46537	2.47707	2.9839
Experiment Title	Forward walking speed optimization
Model (length)	2.5 mm
Orientation	Upright - ground locomotion
Adhesion	No
Experiment #	1	2	3	4	5	6	7	8	9	10	11	12	13	14	15
L1 phase (°)	0	0	0	0	0	0	0	0	0	0	0	0	0	0	0
L2 phase (°)	288.408	319.801	301.846	232.181	167.287	126.318	164.783	9.56387	158.735	8.2985	159.659	74.1937	155.945	238.071	231.683
L3 phase (°)	123.331	187.745	183.043	48.2588	269.281	275.401	308.116	228.435	292.562	240.17	273.868	203.466	277.689	116.732	47.8932
R1 phase (°)	53.4761	89.6444	93.3115	186.982	226.039	196.69	220.631	147.236	218.128	162.163	191.206	273.906	194.325	29.0705	185.26
R2 phase (°)	225.529	203.716	186.113	77.6849	318.852	303.556	234.65	300.916	311.777	317.448	234.005	136.119	218.744	177.859	77.1275
R3 phase (°)	346.663	18.0183	340.256	257.638	110.353	88.5864	81.8749	85.6855	98.2018	92.7027	80.7421	340.49	73.0154	305.028	257.418
Gait resembles (by footfalls & phase vector)	Bipod-B	Bipod-B	Bipod-B	Tripod-A	Bipod-C	Bipod-C	Bipod-C	Bipod-C	Bipod-C	Bipod-C	Bipod-C	Bipod-A	Bipod-C	Bipod-B	Tripod-A
Forward speed (mm/s)	49.1164	49.3833	47.3394	43.0875	52.2624	51.8262	52.3101	52.8385	51.9318	53.2107	51.3948	45.7755	51.6353	50.9041	43.0633
Proportion of time that COM lies within support polygon when tested on the ground	0.00114286	0.0148571	0.0622857	0.398286	0.0331429	0.0211429	0.00685714	0.00514286	0.028	0.00628571	0.00571429	0.0994286	0.00914286	0.0302857	0.398857
Mean # legs in stance phase	1.92293	1.87415	1.7761	2.39317	1.88341	1.85659	1.72537	1.73561	1.79951	1.68927	1.67268	2.11805	1.70829	1.86146	2.38732
Experiment Title	Forward walking speed optimization
Model (length)	25 mm
Orientation	Upright - ground locomotion
Adhesion	No
Experiment #	1	2	3	4	5	6	7	8	9	10	11	12	13	14	15
L1 phase (°)	0	0	0	0	0	0	0	0	0	0	0	0	0	0	0
L2 phase (°)	69.746	121.124	261.341	131.617	264.786	230.417	109.189	267.045	135.857	259.452	169.697	325.633	90.2812	282.151	306.567
L3 phase (°)	213.511	272.371	139.332	280.622	134.063	58.0052	240.365	130.53	257.617	139.41	294.544	181.552	247.724	178.734	182.205
R1 phase (°)	201.767	273.616	176.181	280.927	172.72	123.164	165.76	175.001	192.681	176.763	216.4	90.6073	162.019	91.5134	91.3694
R2 phase (°)	135.746	212.296	93.5309	217.259	87.5243	351.027	264.991	91.5086	297.155	95.0108	230.204	229.478	255.602	215.631	225.626
R3 phase (°)	353.758	87.4114	308.341	95.8839	307.982	183.437	71.9569	310.865	93.1594	308.576	78.4523	41.4601	79.9921	351.816	20.7162
Gait resembles (by footfalls & phase vector)	Bipod-A	Bipod-A	Unclear	Bipod-A	Unclear	Unclear	Bipod-C	Unclear	Bipod-C	Unclear	Bipod-A	Bipod-B	Bipod-C	Bipod-B	Bipod-B
Forward speed (cm/s) at 5Hz locomotor frequency	11.6548	13.2238	11.6441	13.218	11.6047	11.2145	14.2113	11.698	14.112	11.7096	13.4952	12.7354	14.2599	13.2935	13.0693
Proportion of time that COM lies within support polygon when tested on the ground	0.144444	0.0497778	0.289778	0.06	0.310667	0.356444	0.0142222	0.323111	0.0177778	0.286222	0.00888889	0.036	0.02	0.0648889	0.0733333
Mean # legs in stance phase	1.93467	1.892	2.23289	1.86844	2.25556	2.28178	1.86133	2.25644	1.85822	2.22889	1.70178	1.91333	1.89333	1.89156	1.932
Experiment Title	Forward walking speed optimization
Model (length)	250 mm
Orientation	Upright - ground locomotion
Adhesion	No
Experiment #	1	2	3	4	5	6	7	8	9	10	11	12	13	14	15
L1 phase (°)	0	0	0	0	0	0	0	0	0	0	0	0	0	0	0
L2 phase (°)	71.002	242.078	251.731	270.212	132.566	260.578	13.411	175.275	240.522	117.679	157.613	140.976	19.1587	129.511	55.1877
L3 phase (°)	218.484	108.575	108.794	119.482	300.497	116.727	223.287	312.513	117.154	267.391	284.784	271.804	230.742	252.323	243.065
R1 phase (°)	120.757	25.8327	31.2943	37.4698	210.688	35.207	145.442	227.543	30.6601	182.603	329.782	192.184	158.749	207.833	169.268
R2 phase (°)	267.489	180.166	186.315	207.321	306.542	201.068	303.483	234.172	184.593	292.226	219.929	308.438	317.834	301.779	315.743
R3 phase (°)	34.4192	305.662	307.342	323.351	94.1546	313.433	89.4375	93.46	303.332	85.6343	88.5813	91.6963	86.6549	95.1191	84.9675
Gait resembles (by footfalls & phase vector)	Bipod-C	Bipod-B	Bipod-B	Bipod-B	Bipod-C	Bipod-B	Bipod-B	Bipod-A	Bipod-B	Bipod-C	Bipod-A	Bipod-C	Bipod-B	Bipod-C	Bipod-B
Forward speed (dm/s) at 2Hz locomotor frequency	5.0629	5.04018	5.0284	5.01957	5.2011	5.05055	5.31374	5.16868	5.09826	5.15731	5.08157	5.16184	5.31056	5.14156	5.24045
Proportion of time that COM lies within support polygon when tested on the ground	0.0315556	0.0222222	0.0382222	0.0151111	0.0191111	0.024	0.00711111	0.0106667	0.052	0.02	0.0342222	0.0137778	0.00888889	0.0395556	0.00488889
Mean # legs in stance phase	1.95378	1.79022	1.84267	1.84356	1.77067	1.83378	1.716	1.70222	1.85867	1.81422	1.82267	1.76978	1.69022	1.94622	1.688
Experiment Title	Testing gaits with a hexapod robot
Model (length)	2.5 mm
Orientation	Upright
Adhesion (% maximum / Newtons)	No
Model length (cm)	57
Model weight (kg)	1.922
Experiment type	Tripod-A	Bipod-B
L1 phase (°)	0	0
L2 phase (°)	180	240
L3 phase (°)	0	120
R1 phase (°)	180	120
R2 phase (°)	0	240
R3 phase (°)	180	0
Mean forward speed (m/s)	0.125	0.156
